# Supplementary material for: Geographical Characterization of Olive Oils from the North Aegean Region Based on the Analysis of Biophenols with UHPLC-QTOF-MS
Source: Foods. 2021 Sep 6;10(9):2102. doi: 10.3390/foods10092102 (PMC8468971; doi:10.3390/foods10092102)
Supplement: Supplementary file 1 [file foods-10-02102-s001.zip]

Archive with 1 entries (1 files):
- foods-1327639-supplementary.pdf
